# Supplementary material for: Atahualpacorishenryi, a new species of plant bug from Colombia (Heteroptera, Miridae, Mirini)
Source: Zookeys. 2018 Nov 15;(796):175–85. doi: 10.3897/zookeys.796.20801 (PMC6250790; doi:10.3897/zookeys.796.20801)
Supplement: XML Treatment for Atahualpacoris [file zookeys.796.20801-treatment1.xml]

<!DOCTYPE tp:taxon-treatment
  PUBLIC "-//TaxonX//DTD Taxonomic Treatment Publishing DTD v0 20100105//EN" "tax-treatment-NSO.dtd">
<tp:taxon-treatment xmlns:tp="http://www.plazi.org/taxpub"><tp:treatment-meta><kwd-group><label>Taxon classification</label><kwd><named-content xmlns:xlink="http://www.w3.org/1999/xlink" content-type="kingdom">Animalia</named-content></kwd><kwd><named-content xmlns:xlink="http://www.w3.org/1999/xlink" content-type="order">Hemiptera</named-content></kwd><kwd><named-content xmlns:xlink="http://www.w3.org/1999/xlink" content-type="family">Miridae</named-content></kwd></kwd-group><mixed-citation publication-type="journal"><person-group><name><surname>erreira</surname><given-names>Paulo Sérgio Fiuza</given-names></name><name><surname>Lopes</surname><given-names>Jose Luis Benavides</given-names></name><name><surname>de Souza</surname><given-names>Fagner</given-names></name><name><surname>erreira</surname><given-names>Luciano Santana Fiuza</given-names></name></person-group><article-title><italic><tp:taxon-name><tp:taxon-name-part taxon-name-part-type="genus" reg="Atahualpacoris">Atahualpacoris</tp:taxon-name-part><tp:taxon-name-part taxon-name-part-type="species" reg="henryi">henryi</tp:taxon-name-part></tp:taxon-name></italic>, a new species of plant bug from Colombia (<tp:taxon-name><tp:taxon-name-part taxon-name-part-type="suborder">Heteroptera</tp:taxon-name-part></tp:taxon-name>, <tp:taxon-name><tp:taxon-name-part taxon-name-part-type="family">Miridae</tp:taxon-name-part></tp:taxon-name>, <tp:taxon-name><tp:taxon-name-part taxon-name-part-type="tribe">Mirini</tp:taxon-name-part></tp:taxon-name>)</article-title><source>Zookeys</source><day>15</day><month>11</month><year>2018</year><volume>2018</volume><issue>796</issue><fpage>175</fpage><lpage>185</lpage><pub-id pub-id-type="doi">10.3897/zookeys.796.20801</pub-id></mixed-citation></tp:treatment-meta><tp:nomenclature><tp:taxon-name>
            <tp:taxon-name-part taxon-name-part-type="genus" reg="Atahualpacoris">Atahualpacoris</tp:taxon-name-part>
          </tp:taxon-name><tp:taxon-authority>Carvalho</tp:taxon-authority></tp:nomenclature><tp:treatment-sec sec-type="diagnosis" id="SECID0EEFAC"><title>Diagnosis.</title><p>Medium to large size (6–10 mm), oval-elongate, covered with short, adpressed pubescence. Front striated and vertex grooved. Pronotum trapeziform, narrowed to head, strongly punctate with lateral margins rounded; calli smooth; collar shiny and well defined. Scutellum rough and punctate, shiny and swollen. Hemelytra smooth, covered with short, adpressed pubescence.</p></tp:treatment-sec><tp:treatment-sec sec-type="remarks" id="SECID0EJFAC"><title>Remarks.</title><p><italic><tp:taxon-name><tp:taxon-name-part taxon-name-part-type="genus" reg="Atahualpacoris">Atahualpacoris</tp:taxon-name-part></tp:taxon-name></italic> and <italic><tp:taxon-name><tp:taxon-name-part taxon-name-part-type="genus" reg="Calocorisca">Calocorisca</tp:taxon-name-part></tp:taxon-name></italic> (<xref ref-type="bibr" rid="B1">Carvalho 1985</xref>, <xref ref-type="bibr" rid="B2">1986</xref>) are morphologically similar genera. <italic><tp:taxon-name><tp:taxon-name-part taxon-name-part-type="genus" reg="Atahualpacoris">Atahualpacoris</tp:taxon-name-part></tp:taxon-name></italic> has the body elongate with the lateral margins parallel or nearly so, and the scutellum is convex and raised at the middle, with its apex acute, slightly curled upward. The hemelytral membrane length is longer than in <!--PageBreak--><italic><tp:taxon-name><tp:taxon-name-part taxon-name-part-type="genus" reg="Calocorisca">Calocorisca</tp:taxon-name-part></tp:taxon-name></italic> (<italic><tp:taxon-name><tp:taxon-name-part taxon-name-part-type="genus" reg="Atahualpacoris">Atahualpacoris</tp:taxon-name-part></tp:taxon-name></italic> length of hemelytra 1.7 to 1.9 times length of membrane; <italic><tp:taxon-name><tp:taxon-name-part taxon-name-part-type="genus" reg="Calocorisca">Calocorisca</tp:taxon-name-part></tp:taxon-name></italic> length of hemelytra 2.2 to 2.5 times length of membrane). Antennal segment I is covered by short setae mixed with common hairs, whereas in <italic><tp:taxon-name><tp:taxon-name-part taxon-name-part-type="genus" reg="Calocorisca">Calocorisca</tp:taxon-name-part></tp:taxon-name></italic> this segment is covered by erect setae longer than the width of the segment.</p><sec sec-type="Key to the species of Atahualpacoris" id="SECID0EJHAC"><title>Key to the species of <italic><tp:taxon-name><tp:taxon-name-part taxon-name-part-type="genus" reg="Atahualpacoris">Atahualpacoris</tp:taxon-name-part></tp:taxon-name></italic></title><table-wrap content-type="key" position="anchor" orientation="portrait"><table id="TID0E2EAC" rules="all"><tbody><tr><td rowspan="1" colspan="1">1</td><td rowspan="1" colspan="1">General color brown or dark brown to black</td><td rowspan="1" colspan="1">
                      <bold>2</bold>
                    </td></tr><tr><td rowspan="1" colspan="1">–</td><td rowspan="1" colspan="1">General color light brown, yellowish brown or reddish brown</td><td rowspan="1" colspan="1">
                      <bold>6</bold>
                    </td></tr><tr><td rowspan="1" colspan="1">2</td><td rowspan="1" colspan="1">Collar of pronotum brown to dark brown; antenna uniformly brown or yellowish, or apex of segments II, III and IV, black; scutellum uniformly brown or dark brown with a pale longitudinal stripe or with yellowish spots. Male: endosoma with one or two spicules; longer spicule lacking many flat spines on ventral surface; area near secondary gonopore with spines, denticles or serrate edges; left paramere with sensorial lobe not crenulate</td><td rowspan="1" colspan="1">
                      <bold>3</bold>
                    </td></tr><tr><td rowspan="1" colspan="1">–</td><td rowspan="1" colspan="1">Collar yellowish; scutellum not uniformly brown, with two lateral irregular stripes and apex yellow; antennal segment I yellowish with a basal and lateral black spots; II to IV black with apex yellow. Male: endosoma with three spicules; area near secondary gonopore absent; left paramere C- shaped and twisted toward broad apex; sensorial lobe stout and weakly crenulate</td><td rowspan="1" colspan="1">
                      <bold><italic><tp:taxon-name><tp:taxon-name-part taxon-name-part-type="genus" reg="Atahualpacoris">A.</tp:taxon-name-part><tp:taxon-name-part taxon-name-part-type="species" reg="henry">henry</tp:taxon-name-part></tp:taxon-name></italic> sp. n.</bold>
                    </td></tr><tr><td rowspan="1" colspan="1">3</td><td rowspan="1" colspan="1">Clavus brown; hemelytron membrane darkened; scutellum dark brown without pale longitudinal stripe. Male: endosoma with one spicule; area near secondary gonopore with outer margin bearing long spine, smaller spines of different sizes and denticles, or with enlarged apical region with edge serrate, or broad area with dorsal margin formed by series of denticles and one acute elongate extension</td><td rowspan="1" colspan="1">
                      <bold>4</bold>
                    </td></tr><tr><td rowspan="1" colspan="1">–</td><td rowspan="1" colspan="1">Clavus with longitudinal yellowish stripe following claval vein; hemelytron membrane pale with numerous small brown spots; scutellum dark brown with pale yellowish spots, apex and longitudinal median stripe pale. Male: endosoma with two spicules, a longer spicule curved, apex acute, a small spicule more robust, thickened to tip with apex curved and sharp; area near secondary gonopore with distal region denticulate; left paramere with well-developed sensorial lobe nearly 1/3 of paramere length, apical region twisted, apex broad with lateral edges acute</td><td rowspan="1" colspan="1">
                      <bold><italic><tp:taxon-name><tp:taxon-name-part taxon-name-part-type="genus" reg="Atahualpacoris">A.</tp:taxon-name-part><tp:taxon-name-part taxon-name-part-type="species" reg="columbiensis">columbiensis</tp:taxon-name-part></tp:taxon-name></italic> Carvalho</bold>
                    </td></tr><tr><td rowspan="1" colspan="1">4</td><td rowspan="1" colspan="1">Scutellum and cuneus uniformly brown; hemelytron membrane with two light spots on outer margin, and veins pale. Male: endosoma with long, narrow and curved spicule tapered in apical 1/3, with apex acute; area near secondary gonopore with outer margin bearing long spine, smaller spines of different sizes, and denticles; left paramere with sensorial lobe bearing small tubercles, apex forked and twisted</td><td rowspan="1" colspan="1">
                      <bold><italic><tp:taxon-name><tp:taxon-name-part taxon-name-part-type="genus" reg="Atahualpacoris">A.</tp:taxon-name-part><tp:taxon-name-part taxon-name-part-type="species" reg="impunctatus">impunctatus</tp:taxon-name-part></tp:taxon-name></italic> Carvalho</bold>
                    </td></tr><tr><td rowspan="1" colspan="1">–</td><td rowspan="1" colspan="1">Not as above</td><td rowspan="1" colspan="1">
                      <bold>5</bold>
                    </td></tr><!--PageBreak--><tr><td rowspan="1" colspan="1">5</td><td rowspan="1" colspan="1">Antenna yellowish; scutellum dark brown with apex and scattered spots pale; cuneus with small pale spots; hemelytron membrane darkened with many small brown spots. Male: endosoma with long spicule, apical third tapered and curved; area near secondary gonopore with enlarged apical region with serrated edge; left paramere strongly curved; sensorial lobule well developed, very small denticles on surface</td><td rowspan="1" colspan="1">
                      <bold><italic><tp:taxon-name><tp:taxon-name-part taxon-name-part-type="genus" reg="Atahualpacoris">A.</tp:taxon-name-part><tp:taxon-name-part taxon-name-part-type="species" reg="incaicus">incaicus</tp:taxon-name-part></tp:taxon-name></italic> Carvalho</bold>
                    </td></tr><tr><td rowspan="1" colspan="1">–</td><td rowspan="1" colspan="1">Antenna brown; scutellum dark brown with small spots at apex yellowish; cuneus with small rounded yellowish spots; hemelytron membrane darkened with numerous small yellowish spots. Male: endosoma with long, broad spicule, apex tapering and curved; area near secondary gonopore broad, its dorsal margin formed by series of denticles and acute, elongate spinelike extension; left paramere sickle-shaped with apex blunt; sensorial lobe small, rounded, dorsal surface with many small denticles and long hairs</td><td rowspan="1" colspan="1">
                      <bold><italic><tp:taxon-name><tp:taxon-name-part taxon-name-part-type="genus" reg="Atahualpacoris">A.</tp:taxon-name-part><tp:taxon-name-part taxon-name-part-type="species" reg="venezuelensis">venezuelensis</tp:taxon-name-part></tp:taxon-name></italic> Carvalho</bold>
                    </td></tr><tr><td rowspan="1" colspan="1">6</td><td rowspan="1" colspan="1">Antenna yellowish; pronotum yellowish with brown spots; collar black; scutellum dark brown with apex and small spots whitish; clavus and cuneus with small black spots along claval suture; hemelytron membrane darkened with scattered small brown spots, and large pale spot close to apex of cuneus; Male: endosoma with long stout spicule, apical 1/3 bent at right angle, extreme apex tapered and twisted; area near secondary gonopore absent; left paramere with sensorial lobe developed and flattened; apex strongly curved and blunt</td><td rowspan="1" colspan="1">
                      <bold><italic><tp:taxon-name><tp:taxon-name-part taxon-name-part-type="genus" reg="Atahualpacoris">A.</tp:taxon-name-part><tp:taxon-name-part taxon-name-part-type="species" reg="jojaensis">jojaensis</tp:taxon-name-part></tp:taxon-name></italic> Carvalho</bold>
                    </td></tr><tr><td rowspan="1" colspan="1">–</td><td rowspan="1" colspan="1">Antennal segment I reddish with tiny sclerotized black dots; pronotum reddish with numerous small yellowish spots; collar reddish; scutellum with brown and yellowish spots; clavus reddish brown; cuneus with basal area dark; hemelytron membrane darkened with many small brown spots and red veins. Male: endosoma with long spicule, curved and tapering to apex; area near secondary gonopore with apical margin serrate; left paramere falciform, sensorial lobe strongly developed with long hairs, apex twisted and blunt</td><td rowspan="1" colspan="1">
                      <bold><italic><tp:taxon-name><tp:taxon-name-part taxon-name-part-type="genus" reg="Atahualpacoris">A.</tp:taxon-name-part><tp:taxon-name-part taxon-name-part-type="species" reg="tamboensis">tamboensis</tp:taxon-name-part></tp:taxon-name></italic> Carvalho</bold>
                    </td></tr></tbody></table></table-wrap></sec></tp:treatment-sec><ref-list><ref id="B1"><mixed-citation xmlns:xlink="http://www.w3.org/1999/xlink" xlink:type="simple"><person-group><name name-style="western"><surname>Carvalho</surname><given-names>JCM</given-names></name></person-group> (<year>1985</year>) <article-title>Mirídeos neotropicais, CCLVII: gênero <italic><tp:taxon-name><tp:taxon-name-part taxon-name-part-type="genus">Atahualpacoris</tp:taxon-name-part></tp:taxon-name></italic> n. gen. com descrições de seis espécies novas (<tp:taxon-name><tp:taxon-name-part taxon-name-part-type="order">Hemiptera</tp:taxon-name-part></tp:taxon-name>).</article-title><source>Revista Brasileira de Biologia</source><volume>45</volume>: <fpage>547</fpage>–<lpage>556</lpage>.</mixed-citation></ref><ref id="B2"><mixed-citation xmlns:xlink="http://www.w3.org/1999/xlink" xlink:type="simple"><person-group><name name-style="western"><surname>Carvalho</surname><given-names>JCM</given-names></name></person-group> (<year>1986</year>) <article-title>Mirídeos neotropicais, CCLXI: gênero <italic><tp:taxon-name><tp:taxon-name-part taxon-name-part-type="genus">Calocorisca</tp:taxon-name-part></tp:taxon-name></italic> Distant com descrições de espécies novas (<tp:taxon-name><tp:taxon-name-part taxon-name-part-type="order">Hemiptera</tp:taxon-name-part></tp:taxon-name>).</article-title><source>Revista Brasileira de Biologia</source><volume>46</volume>: <fpage>55</fpage>–<lpage>77</lpage>.</mixed-citation></ref></ref-list></tp:taxon-treatment>
