# Supplementary material for: Atahualpacorishenryi, a new species of plant bug from Colombia (Heteroptera, Miridae, Mirini)
Source: Zookeys. 2018 Nov 15;(796):175–85. doi: 10.3897/zookeys.796.20801 (PMC6250790; doi:10.3897/zookeys.796.20801)
Supplement: XML Treatment for Atahualpacoris henryi [file zookeys.796.20801-treatment2.xml]

<!DOCTYPE tp:taxon-treatment
  PUBLIC "-//TaxonX//DTD Taxonomic Treatment Publishing DTD v0 20100105//EN" "tax-treatment-NSO.dtd">
<tp:taxon-treatment xmlns:tp="http://www.plazi.org/taxpub"><tp:treatment-meta><kwd-group><label>Taxon classification</label><kwd><named-content xmlns:xlink="http://www.w3.org/1999/xlink" content-type="kingdom">Animalia</named-content></kwd><kwd><named-content xmlns:xlink="http://www.w3.org/1999/xlink" content-type="order">Hemiptera</named-content></kwd><kwd><named-content xmlns:xlink="http://www.w3.org/1999/xlink" content-type="family">Miridae</named-content></kwd></kwd-group><mixed-citation publication-type="journal"><person-group><name><surname>erreira</surname><given-names>Paulo Sérgio Fiuza</given-names></name><name><surname>Lopes</surname><given-names>Jose Luis Benavides</given-names></name><name><surname>de Souza</surname><given-names>Fagner</given-names></name><name><surname>erreira</surname><given-names>Luciano Santana Fiuza</given-names></name></person-group><article-title><italic><tp:taxon-name><tp:taxon-name-part taxon-name-part-type="genus" reg="Atahualpacoris">Atahualpacoris</tp:taxon-name-part><tp:taxon-name-part taxon-name-part-type="species" reg="henryi">henryi</tp:taxon-name-part></tp:taxon-name></italic>, a new species of plant bug from Colombia (<tp:taxon-name><tp:taxon-name-part taxon-name-part-type="suborder">Heteroptera</tp:taxon-name-part></tp:taxon-name>, <tp:taxon-name><tp:taxon-name-part taxon-name-part-type="family">Miridae</tp:taxon-name-part></tp:taxon-name>, <tp:taxon-name><tp:taxon-name-part taxon-name-part-type="tribe">Mirini</tp:taxon-name-part></tp:taxon-name>)</article-title><source>Zookeys</source><day>15</day><month>11</month><year>2018</year><volume>2018</volume><issue>796</issue><fpage>175</fpage><lpage>185</lpage><pub-id pub-id-type="doi">10.3897/zookeys.796.20801</pub-id></mixed-citation></tp:treatment-meta><tp:nomenclature><tp:taxon-name>
            <tp:taxon-name-part taxon-name-part-type="genus" reg="Atahualpacoris">Atahualpacoris</tp:taxon-name-part>
            <tp:taxon-name-part taxon-name-part-type="species" reg="henryi">henryi</tp:taxon-name-part>
            <object-id xmlns:xlink="http://www.w3.org/1999/xlink" content-type="zoobank" xlink:type="simple">http://zoobank.org/D976195C-C98A-414F-A631-44087BAE7601</object-id>
          </tp:taxon-name><tp:taxon-status xmlns:xlink="http://www.w3.org/1999/xlink" xlink:type="simple">gen. n.</tp:taxon-status><xref ref-type="fig" rid="F1">Figs 1</xref><xref ref-type="fig" rid="F2">, 2</xref><xref ref-type="fig" rid="F3">, 3</xref><xref ref-type="fig" rid="F4">, 4</xref></tp:nomenclature><tp:treatment-sec sec-type="diagnosis" id="SECID0EGBAE"><title>Diagnosis.</title><p>Distinguished from other species of <italic><tp:taxon-name><tp:taxon-name-part taxon-name-part-type="genus" reg="Atahualpacoris">Atahualpacoris</tp:taxon-name-part></tp:taxon-name></italic> by large size (8.0 to 9.5 mm) with general color dark brown to black; hemelytra dark brown; two large yellowish spots on corium; cuneus with yellowish spots near cuneal fracture on inner basal angle and at apex; hemelytral membrane darkened with many small, rounded, scattered, pale spots; absence of black spot at base of larger cells of hemelytral membrane; male genitalia: endosoma with three spicules of different size and shape, acute distally; longer spicule with many flat spines on ventral surface; left paramere sickle shaped, apex broad and twisted, sensorial lobe crenulate.</p><!--PageBreak--><p>Holotype male (Figs <xref ref-type="fig" rid="F1">1</xref>–<xref ref-type="fig" rid="F3">3</xref>); measurements (Table <xref ref-type="table" rid="T1">1</xref>).</p><fig id="F1" position="float" orientation="portrait"><label>Figure 1.</label><caption><p><italic><tp:taxon-name><tp:taxon-name-part taxon-name-part-type="genus" reg="Atahualpacoris">Atahualpacoris</tp:taxon-name-part><tp:taxon-name-part taxon-name-part-type="species" reg="henryi">henryi</tp:taxon-name-part></tp:taxon-name></italic> sp. n. male, holotype (dorsal view).</p></caption><graphic xmlns:xlink="http://www.w3.org/1999/xlink" xlink:href="zookeys-796-175-g001.jpg" position="float" orientation="portrait" xlink:type="simple" id="oo_242650.jpg"/></fig><fig id="F2" position="float" orientation="portrait"><label>Figure 2.</label><caption><p><italic><tp:taxon-name><tp:taxon-name-part taxon-name-part-type="genus" reg="Atahualpacoris">Atahualpacoris</tp:taxon-name-part><tp:taxon-name-part taxon-name-part-type="species" reg="henryi">henryi</tp:taxon-name-part></tp:taxon-name></italic> sp. n. male, holotype (ventral view).</p></caption><graphic xmlns:xlink="http://www.w3.org/1999/xlink" xlink:href="zookeys-796-175-g002.jpg" position="float" orientation="portrait" xlink:type="simple" id="oo_242651.jpg"/></fig><fig id="F3" position="float" orientation="portrait"><label>Figure 3.</label><caption><p><italic><tp:taxon-name><tp:taxon-name-part taxon-name-part-type="genus" reg="Atahualpacoris">Atahualpacoris</tp:taxon-name-part><tp:taxon-name-part taxon-name-part-type="species" reg="henryi">henryi</tp:taxon-name-part></tp:taxon-name></italic> sp. n. male, holotype (lateral view).</p></caption><graphic xmlns:xlink="http://www.w3.org/1999/xlink" xlink:href="zookeys-796-175-g003.jpg" position="float" orientation="portrait" xlink:type="simple" id="oo_242652.jpg"/></fig><table-wrap id="T1" position="float" orientation="portrait"><label>Table 1.</label><caption><p>Characters measurements in millimeters taken from Holotype first, followed by range (minimum and maximum) of five males and five females specimens, and average for each character.</p></caption><table id="TID0EAKAE" rules="all"><tbody><tr><th rowspan="2" colspan="1">Caracteres</th><th rowspan="2" colspan="1">Holotype</th><th rowspan="1" colspan="3">Male</th><th rowspan="1" colspan="3">Female</th></tr><tr><th rowspan="1" colspan="1">min</th><th rowspan="1" colspan="1">max</th><th rowspan="1" colspan="1">average</th><th rowspan="1" colspan="1">min</th><th rowspan="1" colspan="1">max</th><th rowspan="1" colspan="1">average</th></tr><tr><td rowspan="1" colspan="1">Body length</td><td rowspan="1" colspan="1">9</td><td rowspan="1" colspan="1">7,60</td><td rowspan="1" colspan="1">9,00</td><td rowspan="1" colspan="1">8,60</td><td rowspan="1" colspan="1">8,40</td><td rowspan="1" colspan="1">10,00</td><td rowspan="1" colspan="1">9,44</td></tr><tr><td rowspan="1" colspan="1">Body width</td><td rowspan="1" colspan="1">3,5</td><td rowspan="1" colspan="1">3,10</td><td rowspan="1" colspan="1">3,70</td><td rowspan="1" colspan="1">3,40</td><td rowspan="1" colspan="1">3,40</td><td rowspan="1" colspan="1">3,80</td><td rowspan="1" colspan="1">3,60</td></tr><tr><td rowspan="1" colspan="1">Head length</td><td rowspan="1" colspan="1">0,7</td><td rowspan="1" colspan="1">0,50</td><td rowspan="1" colspan="1">0,70</td><td rowspan="1" colspan="1">0,62</td><td rowspan="1" colspan="1">0,50</td><td rowspan="1" colspan="1">0,70</td><td rowspan="1" colspan="1">0,60</td></tr><tr><td rowspan="1" colspan="1">Head width</td><td rowspan="1" colspan="1">1,4</td><td rowspan="1" colspan="1">1,30</td><td rowspan="1" colspan="1">1,40</td><td rowspan="1" colspan="1">1,32</td><td rowspan="1" colspan="1">1,30</td><td rowspan="1" colspan="1">1,40</td><td rowspan="1" colspan="1">1,34</td></tr><tr><td rowspan="1" colspan="1">Head distance between eyes</td><td rowspan="1" colspan="1">0,36</td><td rowspan="1" colspan="1">0,33</td><td rowspan="1" colspan="1">0,38</td><td rowspan="1" colspan="1">0,36</td><td rowspan="1" colspan="1">0,44</td><td rowspan="1" colspan="1">0,49</td><td rowspan="1" colspan="1">0,46</td></tr><tr><td rowspan="1" colspan="1">Antennal segment I length</td><td rowspan="1" colspan="1">0,90</td><td rowspan="1" colspan="1">0,79</td><td rowspan="1" colspan="1">0,90</td><td rowspan="1" colspan="1">0,85</td><td rowspan="1" colspan="1">0,79</td><td rowspan="1" colspan="1">0,87</td><td rowspan="1" colspan="1">0,84</td></tr><tr><td rowspan="1" colspan="1">Antennal segment II length</td><td rowspan="1" colspan="1">1,97</td><td rowspan="1" colspan="1">1,90</td><td rowspan="1" colspan="1">2,41</td><td rowspan="1" colspan="1">2,09</td><td rowspan="1" colspan="1">1,87</td><td rowspan="1" colspan="1">2,10</td><td rowspan="1" colspan="1">2,03</td></tr><tr><td rowspan="1" colspan="1">Antennal segment III length</td><td rowspan="1" colspan="1">0,79</td><td rowspan="1" colspan="1">0,79</td><td rowspan="1" colspan="1">0,92</td><td rowspan="1" colspan="1">0,86</td><td rowspan="1" colspan="1">0,82</td><td rowspan="1" colspan="1">0,92</td><td rowspan="1" colspan="1">0,88</td></tr><tr><td rowspan="1" colspan="1">Antennal segment IV length</td><td rowspan="1" colspan="1">0,59</td><td rowspan="1" colspan="1">0,59</td><td rowspan="1" colspan="1">0,69</td><td rowspan="1" colspan="1">0,65</td><td rowspan="1" colspan="1">0,62</td><td rowspan="1" colspan="1">0,67</td><td rowspan="1" colspan="1">0,64</td></tr><tr><td rowspan="1" colspan="1">Pronotum length</td><td rowspan="1" colspan="1">1,38</td><td rowspan="1" colspan="1">1,21</td><td rowspan="1" colspan="1">1,41</td><td rowspan="1" colspan="1">1,35</td><td rowspan="1" colspan="1">1,18</td><td rowspan="1" colspan="1">1,38</td><td rowspan="1" colspan="1">1,32</td></tr><tr><td rowspan="1" colspan="1">Pronotum width at base</td><td rowspan="1" colspan="1">3,05</td><td rowspan="1" colspan="1">2,72</td><td rowspan="1" colspan="1">3,08</td><td rowspan="1" colspan="1">2,95</td><td rowspan="1" colspan="1">3,03</td><td rowspan="1" colspan="1">3,25</td><td rowspan="1" colspan="1">3,16</td></tr><tr><td rowspan="1" colspan="1">Hind femur length</td><td rowspan="1" colspan="1">2,38</td><td rowspan="1" colspan="1">2,21</td><td rowspan="1" colspan="1">2,64</td><td rowspan="1" colspan="1">2,45</td><td rowspan="1" colspan="1">0,85</td><td rowspan="1" colspan="1">0,92</td><td rowspan="1" colspan="1">0,89</td></tr><tr><td rowspan="1" colspan="1">Hind tibia length</td><td rowspan="1" colspan="1">3,31</td><td rowspan="1" colspan="1">3,16</td><td rowspan="1" colspan="1">3,50</td><td rowspan="1" colspan="1">3,33</td><td rowspan="1" colspan="1">3,22</td><td rowspan="1" colspan="1">3,47</td><td rowspan="1" colspan="1">3,33</td></tr><tr><td rowspan="1" colspan="1">Hind tarsus length</td><td rowspan="1" colspan="1">0,90</td><td rowspan="1" colspan="1">0,79</td><td rowspan="1" colspan="1">0,92</td><td rowspan="1" colspan="1">0,88</td><td rowspan="1" colspan="1">0,85</td><td rowspan="1" colspan="1">0,92</td><td rowspan="1" colspan="1">0,89</td></tr><tr><td rowspan="1" colspan="1">Scutellum length</td><td rowspan="1" colspan="1">1,46</td><td rowspan="1" colspan="1">1,33</td><td rowspan="1" colspan="1">1,49</td><td rowspan="1" colspan="1">1,41</td><td rowspan="1" colspan="1">1,54</td><td rowspan="1" colspan="1">1,69</td><td rowspan="1" colspan="1">1,59</td></tr><tr><td rowspan="1" colspan="1">Scutellum width</td><td rowspan="1" colspan="1">1,54</td><td rowspan="1" colspan="1">1,36</td><td rowspan="1" colspan="1">1,62</td><td rowspan="1" colspan="1">1,49</td><td rowspan="1" colspan="1">1,59</td><td rowspan="1" colspan="1">1,69</td><td rowspan="1" colspan="1">1,64</td></tr><tr><td rowspan="1" colspan="1">Hemelytron length</td><td rowspan="1" colspan="1">7,27</td><td rowspan="1" colspan="1">6,45</td><td rowspan="1" colspan="1">7,60</td><td rowspan="1" colspan="1">7,16</td><td rowspan="1" colspan="1">6,94</td><td rowspan="1" colspan="1">8,43</td><td rowspan="1" colspan="1">7,95</td></tr><tr><td rowspan="1" colspan="1">Cuneus length</td><td rowspan="1" colspan="1">1,41</td><td rowspan="1" colspan="1">1,05</td><td rowspan="1" colspan="1">1,41</td><td rowspan="1" colspan="1">1,30</td><td rowspan="1" colspan="1">1,41</td><td rowspan="1" colspan="1">1,64</td><td rowspan="1" colspan="1">1,53</td></tr><tr><td rowspan="1" colspan="1">Cuneus width</td><td rowspan="1" colspan="1">1,33</td><td rowspan="1" colspan="1">1,18</td><td rowspan="1" colspan="1">1,46</td><td rowspan="1" colspan="1">1,35</td><td rowspan="1" colspan="1">1,26</td><td rowspan="1" colspan="1">1,49</td><td rowspan="1" colspan="1">1,41</td></tr><tr><td rowspan="1" colspan="1">Rostrum length</td><td rowspan="1" colspan="1">2,22</td><td rowspan="1" colspan="1">2,13</td><td rowspan="1" colspan="1">2,75</td><td rowspan="1" colspan="1">2,41</td><td rowspan="1" colspan="1">2,19</td><td rowspan="1" colspan="1">2,81</td><td rowspan="1" colspan="1">2,39</td></tr></tbody></table></table-wrap><table-wrap id="T2" position="float" orientation="portrait"><label>Table 2.</label><caption><p>Results of Principal Component Analysis for <italic><tp:taxon-name><tp:taxon-name-part taxon-name-part-type="genus" reg="Atahualpacoris">Atahualpacoris</tp:taxon-name-part><tp:taxon-name-part taxon-name-part-type="species" reg="henryi">henryi</tp:taxon-name-part></tp:taxon-name></italic> sp. n. (PCA). Bold values are the ones that most influence the divergences.</p></caption><table id="TID0E1CAG" rules="all"><tbody><tr><td rowspan="1" colspan="3">
                    <bold>Jolliffe cut-off: 0,003</bold>
                  </td></tr><tr><td rowspan="1" colspan="1"/><td rowspan="1" colspan="1">
                    <bold>PCA1</bold>
                  </td><td rowspan="1" colspan="1">
                    <bold>PCA2</bold>
                  </td></tr><tr><td rowspan="1" colspan="1">
                    <bold>Eigenvalue</bold>
                  </td><td rowspan="1" colspan="1">0,073315</td><td rowspan="1" colspan="1">0,005824</td></tr><tr><td rowspan="1" colspan="1">% <bold>Variance</bold></td><td rowspan="1" colspan="1">83,874</td><td rowspan="1" colspan="1">6,6633</td></tr><tr><td rowspan="1" colspan="1">
                    <bold>Body length</bold>
                  </td><td rowspan="1" colspan="1">0,003118</td><td rowspan="1" colspan="1">0,02205</td></tr><tr><td rowspan="1" colspan="1">Body width</td><td rowspan="1" colspan="1">0,03958</td><td rowspan="1" colspan="1">0,2028</td></tr><tr><td rowspan="1" colspan="1">Head length</td><td rowspan="1" colspan="1">
                    <bold>0,1118</bold>
                  </td><td rowspan="1" colspan="1">0,1741</td></tr><tr><td rowspan="1" colspan="1">Head width</td><td rowspan="1" colspan="1">0,07589</td><td rowspan="1" colspan="1">0,2386</td></tr><tr><td rowspan="1" colspan="1">Head distance between eyes</td><td rowspan="1" colspan="1">-<bold>0,1176</bold></td><td rowspan="1" colspan="1">0,3677</td></tr><tr><td rowspan="1" colspan="1">Antennal segment I</td><td rowspan="1" colspan="1">
                    <bold>0,1056</bold>
                  </td><td rowspan="1" colspan="1">0,2467</td></tr><tr><td rowspan="1" colspan="1">Antennal segment II</td><td rowspan="1" colspan="1">
                    <bold>0,1111</bold>
                  </td><td rowspan="1" colspan="1">0,1195</td></tr><tr><td rowspan="1" colspan="1">Antennal segment III</td><td rowspan="1" colspan="1">0,06692</td><td rowspan="1" colspan="1">0,2308</td></tr><tr><td rowspan="1" colspan="1">Antennal segment IV</td><td rowspan="1" colspan="1">
                    <bold>0,1068</bold>
                  </td><td rowspan="1" colspan="1">0,2588</td></tr><tr><td rowspan="1" colspan="1">Pronotum length</td><td rowspan="1" colspan="1">
                    <bold>0,1088</bold>
                  </td><td rowspan="1" colspan="1">0,213</td></tr><tr><td rowspan="1" colspan="1">Pronotum width at base</td><td rowspan="1" colspan="1">0,0297</td><td rowspan="1" colspan="1">0,2007</td></tr><tr><td rowspan="1" colspan="1">Hind femur length</td><td rowspan="1" colspan="1">
                    <bold>0,9408</bold>
                  </td><td rowspan="1" colspan="1">-0,1782</td></tr><tr><td rowspan="1" colspan="1">Hind tibia length</td><td rowspan="1" colspan="1">0,08981</td><td rowspan="1" colspan="1">0,2269</td></tr><tr><td rowspan="1" colspan="1">Hind tarsus length</td><td rowspan="1" colspan="1">0,07514</td><td rowspan="1" colspan="1">0,1453</td></tr><tr><td rowspan="1" colspan="1">Scutellum length</td><td rowspan="1" colspan="1">-0,01467</td><td rowspan="1" colspan="1">0,257</td></tr><tr><td rowspan="1" colspan="1">Scutellum width</td><td rowspan="1" colspan="1">0,006607</td><td rowspan="1" colspan="1">0,2507</td></tr><tr><td rowspan="1" colspan="1">Hemelytron length</td><td rowspan="1" colspan="1">-0,00684</td><td rowspan="1" colspan="1">0,005071</td></tr><tr><td rowspan="1" colspan="1">Cuneus length</td><td rowspan="1" colspan="1">-<bold>0,05448</bold></td><td rowspan="1" colspan="1">0,1889</td></tr><tr><td rowspan="1" colspan="1">Cuneus width</td><td rowspan="1" colspan="1">0,06587</td><td rowspan="1" colspan="1">0,4241</td></tr><tr><td rowspan="1" colspan="1">Rostrum length</td><td rowspan="1" colspan="1">0,08813</td><td rowspan="1" colspan="1">0,07838</td></tr></tbody></table></table-wrap><table-wrap id="T3" position="float" orientation="portrait"><label>Table 3.</label><caption><p>Comparison of morphometric characters (in percentage) used in the diagnosis of sexual dimorphism of <italic><tp:taxon-name><tp:taxon-name-part taxon-name-part-type="genus" reg="Atahualpacoris">Atahualpacoris</tp:taxon-name-part><tp:taxon-name-part taxon-name-part-type="species" reg="henryi">henryi</tp:taxon-name-part></tp:taxon-name></italic> sp. n. Only characters with greater percentage differences of the relations between the characters. Min. = Minimum values. Max. = Maximum values. DP = standard deviation.</p></caption><table id="TID0ERPAG" rules="all"><tbody><tr><th rowspan="2" colspan="1">CHARACTERS</th><th rowspan="2" colspan="1">Holotype (male)</th><th rowspan="1" colspan="4">Male</th><th rowspan="1" colspan="4">Female</th></tr><tr><th rowspan="1" colspan="1">Min.</th><th rowspan="1" colspan="1">Max.</th><th rowspan="1" colspan="1">Average</th><th rowspan="1" colspan="1">DP</th><th rowspan="1" colspan="1">Min.</th><th rowspan="1" colspan="1">Max.</th><th rowspan="1" colspan="1">Average</th><th rowspan="1" colspan="1">DP</th></tr><tr><td rowspan="1" colspan="10">
                    <bold>Body length</bold>
                  </td></tr><tr><td rowspan="1" colspan="1">Hind femur length</td><td rowspan="1" colspan="1">26,50</td><td rowspan="1" colspan="1">26,50</td><td rowspan="1" colspan="1">30,71</td><td rowspan="1" colspan="1">
                    <bold>28,54</bold>
                  </td><td rowspan="1" colspan="1">1,64</td><td rowspan="1" colspan="1">8,81</td><td rowspan="1" colspan="1">10,07</td><td rowspan="1" colspan="1">
                    <bold>9,42</bold>
                  </td><td rowspan="1" colspan="1">0,47</td></tr><tr><td rowspan="1" colspan="10">
                    <bold>Body width</bold>
                  </td></tr><tr><td rowspan="1" colspan="1">Hind femur length</td><td rowspan="1" colspan="1">68,13</td><td rowspan="1" colspan="1">68,13</td><td rowspan="1" colspan="1">77,68</td><td rowspan="1" colspan="1">
                    <bold>72,15</bold>
                  </td><td rowspan="1" colspan="1">3,71</td><td rowspan="1" colspan="1">23,56</td><td rowspan="1" colspan="1">25,64</td><td rowspan="1" colspan="1">
                    <bold>24,67</bold>
                  </td><td rowspan="1" colspan="1">1,03</td></tr><tr><td rowspan="1" colspan="10">
                    <bold>Head length</bold>
                  </td></tr><tr><td rowspan="1" colspan="1">Hind femur length</td><td rowspan="1" colspan="1">29,35</td><td rowspan="1" colspan="1">22,67</td><td rowspan="1" colspan="1">29,35</td><td rowspan="1" colspan="1">
                    <bold>25,33</bold>
                  </td><td rowspan="1" colspan="1">3,40</td><td rowspan="1" colspan="1">54,17</td><td rowspan="1" colspan="1">80,29</td><td rowspan="1" colspan="1">
                    <bold>67,82</bold>
                  </td><td rowspan="1" colspan="1">9,40</td></tr><tr><td rowspan="1" colspan="10">
                    <bold>Head width</bold>
                  </td></tr><tr><td rowspan="1" colspan="1">Head distance between eyes</td><td rowspan="1" colspan="1">25,64</td><td rowspan="1" colspan="1">25,64</td><td rowspan="1" colspan="1">29,59</td><td rowspan="1" colspan="1">
                    <bold>27,22</bold>
                  </td><td rowspan="1" colspan="1">1,65</td><td rowspan="1" colspan="1">31,14</td><td rowspan="1" colspan="1">35,50</td><td rowspan="1" colspan="1">
                    <bold>34,09</bold>
                  </td><td rowspan="1" colspan="1">1,84</td></tr><tr><td rowspan="1" colspan="1">Hind femur length</td><td rowspan="1" colspan="1">170,33</td><td rowspan="1" colspan="1">169,63</td><td rowspan="1" colspan="1">203,16</td><td rowspan="1" colspan="1">
                    <bold>185,94</bold>
                  </td><td rowspan="1" colspan="1">15,69</td><td rowspan="1" colspan="1">64,10</td><td rowspan="1" colspan="1">69,03</td><td rowspan="1" colspan="1">
                    <bold>66,24</bold>
                  </td><td rowspan="1" colspan="1">1,90</td></tr><tr><td rowspan="1" colspan="10">
                    <bold>Head distance between eyes</bold>
                  </td></tr><tr><td rowspan="1" colspan="1">Antennal segment I</td><td rowspan="1" colspan="1">40,00</td><td rowspan="1" colspan="1">37,14</td><td rowspan="1" colspan="1">45,45</td><td rowspan="1" colspan="1">
                    <bold>42,30</bold>
                  </td><td rowspan="1" colspan="1">3,61</td><td rowspan="1" colspan="1">51,52</td><td rowspan="1" colspan="1">56,25</td><td rowspan="1" colspan="1">
                    <bold>54,61</bold>
                  </td><td rowspan="1" colspan="1">1,87</td></tr><tr><td rowspan="1" colspan="1">Hind femur length</td><td rowspan="1" colspan="1">15,05</td><td rowspan="1" colspan="1">12,62</td><td rowspan="1" colspan="1">16,28</td><td rowspan="1" colspan="1">
                    <bold>14,71</bold>
                  </td><td rowspan="1" colspan="1">1,32</td><td rowspan="1" colspan="1">48,57</td><td rowspan="1" colspan="1">54,55</td><td rowspan="1" colspan="1">
                    <bold>51,46</bold>
                  </td><td rowspan="1" colspan="1">2,33</td></tr><tr><td rowspan="1" colspan="1">Hind tarsus length</td><td rowspan="1" colspan="1">40,00</td><td rowspan="1" colspan="1">37,14</td><td rowspan="1" colspan="1">45,16</td><td rowspan="1" colspan="1">
                    <bold>41,06</bold>
                  </td><td rowspan="1" colspan="1">3,44</td><td rowspan="1" colspan="1">48,57</td><td rowspan="1" colspan="1">54,55</td><td rowspan="1" colspan="1">
                    <bold>51,46</bold>
                  </td><td rowspan="1" colspan="1">2,33</td></tr><tr><td rowspan="1" colspan="10">
                    <bold>Hind femur length</bold>
                  </td></tr><tr><td rowspan="1" colspan="1">Antennal segment I</td><td rowspan="1" colspan="1">37,63</td><td rowspan="1" colspan="1">32,63</td><td rowspan="1" colspan="1">37,63</td><td rowspan="1" colspan="1">
                    <bold>34,83</bold>
                  </td><td rowspan="1" colspan="1">2,44</td><td rowspan="1" colspan="1">88,57</td><td rowspan="1" colspan="1">97,06</td><td rowspan="1" colspan="1">
                    <bold>94,27</bold>
                  </td><td rowspan="1" colspan="1">3,45</td></tr><tr><td rowspan="1" colspan="1">Antennal segment II</td><td rowspan="1" colspan="1">120,78</td><td rowspan="1" colspan="1">107,45</td><td rowspan="1" colspan="1">127,16</td><td rowspan="1" colspan="1">
                    <bold>117,78</bold>
                  </td><td rowspan="1" colspan="1">7,18</td><td rowspan="1" colspan="1">41,46</td><td rowspan="1" colspan="1">45,21</td><td rowspan="1" colspan="1">
                    <bold>43,83</bold>
                  </td><td rowspan="1" colspan="1">1,42</td></tr><tr><td rowspan="1" colspan="1">Pronotum length</td><td rowspan="1" colspan="1">172,22</td><td rowspan="1" colspan="1">172,22</td><td rowspan="1" colspan="1">194,34</td><td rowspan="1" colspan="1">
                    <bold>181,86</bold>
                  </td><td rowspan="1" colspan="1">9,49</td><td rowspan="1" colspan="1">62,96</td><td rowspan="1" colspan="1">76,09</td><td rowspan="1" colspan="1">
                    <bold>67,56</bold>
                  </td><td rowspan="1" colspan="1">5,31</td></tr><tr><td rowspan="1" colspan="1">Pronotum width at base</td><td rowspan="1" colspan="1">78,15</td><td rowspan="1" colspan="1">78,15</td><td rowspan="1" colspan="1">88,79</td><td rowspan="1" colspan="1">
                    <bold>82,97</bold>
                  </td><td rowspan="1" colspan="1">3,94</td><td rowspan="1" colspan="1">27,35</td><td rowspan="1" colspan="1">28,43</td><td rowspan="1" colspan="1">
                    <bold>28,05</bold>
                  </td><td rowspan="1" colspan="1">0,44</td></tr><tr><td rowspan="1" colspan="1">Leg hind tibia length</td><td rowspan="1" colspan="1">71,99</td><td rowspan="1" colspan="1">69,87</td><td rowspan="1" colspan="1">77,53</td><td rowspan="1" colspan="1">
                    <bold>73,52</bold>
                  </td><td rowspan="1" colspan="1">2,85</td><td rowspan="1" colspan="1">25,13</td><td rowspan="1" colspan="1">27,61</td><td rowspan="1" colspan="1">
                    <bold>26,65</bold>
                  </td><td rowspan="1" colspan="1">0,99</td></tr><tr><td rowspan="1" colspan="1">Leg hind tarsus length</td><td rowspan="1" colspan="1">265,71</td><td rowspan="1" colspan="1">263,89</td><td rowspan="1" colspan="1">297,06</td><td rowspan="1" colspan="1">
                    <bold>279,67</bold>
                  </td><td rowspan="1" colspan="1">15,53</td><td rowspan="1" colspan="1">100,00</td><td rowspan="1" colspan="1">100,00</td><td rowspan="1" colspan="1">
                    <bold>100,00</bold>
                  </td><td rowspan="1" colspan="1">0,00</td></tr><tr><td rowspan="1" colspan="1">Scutellum length</td><td rowspan="1" colspan="1">163,16</td><td rowspan="1" colspan="1">163,16</td><td rowspan="1" colspan="1">190,57</td><td rowspan="1" colspan="1">
                    <bold>174,52</bold>
                  </td><td rowspan="1" colspan="1">10,97</td><td rowspan="1" colspan="1">54,55</td><td rowspan="1" colspan="1">57,38</td><td rowspan="1" colspan="1">
                    <bold>55,83</bold>
                  </td><td rowspan="1" colspan="1">1,17</td></tr><tr><td rowspan="1" colspan="1">Scutellum width</td><td rowspan="1" colspan="1">155,00</td><td rowspan="1" colspan="1">155,00</td><td rowspan="1" colspan="1">174,58</td><td rowspan="1" colspan="1">
                    <bold>164,98</bold>
                  </td><td rowspan="1" colspan="1">8,38</td><td rowspan="1" colspan="1">51,52</td><td rowspan="1" colspan="1">56,45</td><td rowspan="1" colspan="1">
                    <bold>54,09</bold>
                  </td><td rowspan="1" colspan="1">2,16</td></tr><tr><td rowspan="1" colspan="1">Hemelytron length</td><td rowspan="1" colspan="1">32,79</td><td rowspan="1" colspan="1">32,04</td><td rowspan="1" colspan="1">37,60</td><td rowspan="1" colspan="1">
                    <bold>34,29</bold>
                  </td><td rowspan="1" colspan="1">2,15</td><td rowspan="1" colspan="1">10,66</td><td rowspan="1" colspan="1">12,19</td><td rowspan="1" colspan="1">
                    <bold>11,19</bold>
                  </td><td rowspan="1" colspan="1">0,59</td></tr><tr><td rowspan="1" colspan="1">Cuneal length</td><td rowspan="1" colspan="1">169,09</td><td rowspan="1" colspan="1">169,09</td><td rowspan="1" colspan="1">209,76</td><td rowspan="1" colspan="1">
                    <bold>189,43</bold>
                  </td><td rowspan="1" colspan="1">16,30</td><td rowspan="1" colspan="1">53,13</td><td rowspan="1" colspan="1">63,64</td><td rowspan="1" colspan="1">
                    <bold>58,01</bold>
                  </td><td rowspan="1" colspan="1">3,90</td></tr><tr><td rowspan="1" colspan="1">Cuneal width</td><td rowspan="1" colspan="1">178,85</td><td rowspan="1" colspan="1">177,19</td><td rowspan="1" colspan="1">186,96</td><td rowspan="1" colspan="1">
                    <bold>181,23</bold>
                  </td><td rowspan="1" colspan="1">4,06</td><td rowspan="1" colspan="1">56,90</td><td rowspan="1" colspan="1">71,43</td><td rowspan="1" colspan="1">
                    <bold>63,51</bold>
                  </td><td rowspan="1" colspan="1">6,40</td></tr><tr><td rowspan="1" colspan="1">Rostrum length</td><td rowspan="1" colspan="1">107,48</td><td rowspan="1" colspan="1">91,70</td><td rowspan="1" colspan="1">115,77</td><td rowspan="1" colspan="1">
                    <bold>102,58</bold>
                  </td><td rowspan="1" colspan="1">9,85</td><td rowspan="1" colspan="1">31,00</td><td rowspan="1" colspan="1">39,89</td><td rowspan="1" colspan="1">
                    <bold>37,35</bold>
                  </td><td rowspan="1" colspan="1">3,60</td></tr><tr><td rowspan="1" colspan="10">
                    <bold>Cuneal length</bold>
                  </td></tr><tr><td rowspan="1" colspan="1">Antennal segment I</td><td rowspan="1" colspan="1">63,64</td><td rowspan="1" colspan="1">59,62</td><td rowspan="1" colspan="1">78,05</td><td rowspan="1" colspan="1">
                    <bold>65,99</bold>
                  </td><td rowspan="1" colspan="1">7,66</td><td rowspan="1" colspan="1">51,56</td><td rowspan="1" colspan="1">56,36</td><td rowspan="1" colspan="1">
                    <bold>54,58</bold>
                  </td><td rowspan="1" colspan="1">1,87</td></tr><tr><td rowspan="1" colspan="1">Pronotum length</td><td rowspan="1" colspan="1">98,18</td><td rowspan="1" colspan="1">98,18</td><td rowspan="1" colspan="1">114,63</td><td rowspan="1" colspan="1">
                    <bold>104,14</bold>
                  </td><td rowspan="1" colspan="1">6,78</td><td rowspan="1" colspan="1">83,64</td><td rowspan="1" colspan="1">88,52</td><td rowspan="1" colspan="1">
                    <bold>85,93</bold>
                  </td><td rowspan="1" colspan="1">2,24</td></tr><tr><td rowspan="1" colspan="1">Leg hind femur length</td><td rowspan="1" colspan="1">169,09</td><td rowspan="1" colspan="1">169,09</td><td rowspan="1" colspan="1">209,76</td><td rowspan="1" colspan="1">
                    <bold>189,43</bold>
                  </td><td rowspan="1" colspan="1">16,30</td><td rowspan="1" colspan="1">53,13</td><td rowspan="1" colspan="1">63,64</td><td rowspan="1" colspan="1">
                    <bold>58,01</bold>
                  </td><td rowspan="1" colspan="1">3,90</td></tr><tr><td rowspan="1" colspan="1">Leg hind tibia length</td><td rowspan="1" colspan="1">42,57</td><td rowspan="1" colspan="1">33,31</td><td rowspan="1" colspan="1">42,57</td><td rowspan="1" colspan="1">
                    <bold>39,04</bold>
                  </td><td rowspan="1" colspan="1">3,53</td><td rowspan="1" colspan="1">42,98</td><td rowspan="1" colspan="1">47,34</td><td rowspan="1" colspan="1">
                    <bold>46,03</bold>
                  </td><td rowspan="1" colspan="1">1,86</td></tr></tbody></table></table-wrap></tp:treatment-sec><tp:treatment-sec sec-type="description" id="SECID0E24AG"><title>Description.</title><p><italic>Body</italic> shiny, parallel sided, length ca. 2.5 times width, dorsal vestiture with short, semi-erect hairs; general color dark brown to black with spots and small marks yellowish. <bold>Head</bold> declivous, shiny, broader than long, weakly convex dorsally; in <!--PageBreak-->dorsal view dark brown with yellowish stripes; frons with longitudinal median groove; eyes prominent, contiguous to collar, occupying most of head in dorsal view; vertex with transverse sulcus; antennal vestiture with short pilosity, less than width of segment; antennal fossa above jugal-loral suture dark brown; antennal segment I shorter than width of vertex between eyes, bearing short setae mixed with common hairs, yellowish with extreme base and lateral spots black; segments II–IV black, extreme apex yellow, with whitish adpressed pilosity; relative lengths of antennal segments in ascending order II &lt; I &lt; III&lt; IV; eyes black; rostrum brown with light brown spots, reaching mesosternum; lateral margins of clypeus, posterior area of juga and loral-jugal suture dark brown; epipharynx brown at base. <bold>Pronotum</bold> dark brown, trapeziform, two times wider than long, vestiture with sparse, short, pale hairs; collar yellowish; callus black, swollen, shiny, smooth with lateral sides slightly marginate; disc of pronotum convex, shiny, distinctly rugose and punctate with irregular yellowish spots; humeral angles slightly depressed; pronotum ventrally with xypho of prosternum yellowish with brown spots; propleura dark brown, shiny, rugose and punctate with sparse, adpressed hairs; mesosternum dark brown, slightly rugose and punctate; mesepisternum and metaepisternum dark brown; ostiolar peritreme brown with median lobe developed and evaporative area yellowish; coxae and femora with semierect hairs shorter than width of segment; coxae black with yellowish spots; posterior margins of median coxae yellowish; femora black with scattered yellowish spots; tibiae brown with scattered yellowish spots, parallel rows of tiny <!--PageBreak-->black spines along entire length, and vestiture of common semi-adpressed pale hairs mixed with dark bristles shorter or equal to width of segment; length of hind tibia more than 3.5 times length of hind tarsus; tarsi brown, darkening to apex. <bold>Scutellum</bold> triangular, rugose, shiny, slightly convex, and raised at middle, with apex acute, slightly curled upward; general color dark brown with two lateral irregular stripes, apex yellow; clothed with sparse semi-erect hairs. <bold>Hemelytron</bold> dark brown, elongate, subparallel, lateral mar<!--PageBreak-->gins slightly rugose with short, pale, adpressed pubescence mixed with dark hairs; clavus black; two large, somewhat rounded spots on corium, and small patches throughout embolium yellowish; claval-corial suture and embolio-corial suture impunctate; embolium delimited along entire length; cuneus slightly longer than wide with small spots <!--PageBreak-->on outer margin, broad spot near cuneal fracture, spot on inner basal angle and apex yellowish; hemelytral membrane opaque, glabrous and slightly rugose, darkened with many scattered, small, pale spots. <bold>Abdomen</bold> brown with yellowish areas, vestiture with adpressed or semi-erect hairs.</p><p><bold>Male genitalia</bold> (Figure <xref ref-type="fig" rid="F4">4</xref>). Endosoma (Figure <xref ref-type="fig" rid="F4">4A</xref>) with membranous lobes covered with tiny teeth (Figure 4Ad), and three thick spicules of different size and shape, acute distally; longer process narrow, rising below secondary gonopore, ventral surface with many flat spines (Figure 4Aa); second process shorter, broad, sickle-shaped (Figure 4Ad); third process larger at base, narrowed to acute apex (Figure 4Ac); secondary gonopore large, distinct, with rim wide and ribbed. Left paramere (Figure <xref ref-type="fig" rid="F4">4B</xref>) C-shaped in dorsal aspect, twisted toward broad apex; sensorial lobe relatively stout and weakly crenulate. Right paramere (Figure <xref ref-type="fig" rid="F4">4C</xref>) reduced, sensorial lobe relatively stout.</p><fig id="F4" position="float" orientation="portrait"><label>Figure 4.</label><caption><p><italic><tp:taxon-name><tp:taxon-name-part taxon-name-part-type="genus" reg="Atahualpacoris">Atahualpacoris</tp:taxon-name-part><tp:taxon-name-part taxon-name-part-type="species" reg="henryi">henryi</tp:taxon-name-part></tp:taxon-name></italic> sp. n. male, holotype <bold>A</bold> endosoma <bold>a</bold> longer spicule with many flat spines <bold>b</bold> shorter sickle-shaped spicule <bold>c</bold> third spicule larger at base <bold>d</bold> membranous lobes with tiny teeth <bold>B</bold> left paramere <bold>C</bold> right paramere.</p></caption><graphic xmlns:xlink="http://www.w3.org/1999/xlink" xlink:href="zookeys-796-175-g004.jpg" position="float" orientation="portrait" xlink:type="simple" id="oo_242653.jpg"/></fig><p><bold>Female.</bold> Similar to males in structure and vestiture. Measurements (Table <xref ref-type="table" rid="T1">1</xref>).</p></tp:treatment-sec><tp:treatment-sec sec-type="distribution" id="SECID0EXABG"><title>Geographic distribution.</title><p>Colombia (Tolima).</p></tp:treatment-sec><tp:treatment-sec sec-type="host" id="SECID0E3ABG"><title>Host plant.</title><p>Unknown.</p></tp:treatment-sec><tp:treatment-sec sec-type="etymology" id="SECID0EBBBG"><title>Etymology.</title><p>Named in honor of Dr. Thomas J. Henry (National Museum of Natural History, Washington D.C.) for his great contributions to the knowledge of <tp:taxon-name><tp:taxon-name-part taxon-name-part-type="suborder">Heteroptera</tp:taxon-name-part></tp:taxon-name>, especially the family <tp:taxon-name><tp:taxon-name-part taxon-name-part-type="family">Miridae</tp:taxon-name-part></tp:taxon-name>.</p><!--PageBreak--></tp:treatment-sec><tp:treatment-sec sec-type="material" id="SECID0ESBBG"><title>Material examined.</title><p><bold>Holotype</bold> male, Colombia,Tolima, Cajamarca, La Colosa, C. Andina, Armadilha Luminosa, Febrero 2013, Benevides Lopes J.L.(ICN- Instituto de Ciencias Naturales, Universidad Nacional de Colombia, Bogotá) <bold>Paratypes</bold>: (Same locality of holotype): female, IX/2012; male, 4 females, XI/2012; 3 males, female, XII/2012; male, 2 females I/ 2013; 4 males, female II/ 2013 (<named-content xmlns:xlink="http://www.w3.org/1999/xlink" content-type="dwc:institutional_code" xlink:type="simple">UFVB</named-content>- Universidade Federal de Viçosa, MG, Brazil).</p><!--PageBreak--></tp:treatment-sec></tp:taxon-treatment>
